# Supplementary material for: iTRAQ protein profile analysis of neuroblastoma (NA) cells infected with the rabies viruses rHep-Flury and Hep-dG
Source: Front Microbiol. 2015 Jul 7;6:691. doi: 10.3389/fmicb.2015.00691 (PMC4493837; doi:10.3389/fmicb.2015.00691)
Supplement: Supplementary file 1 [file Table1.XLSX]

## Sheet: Sheet1
Table S1: Summary of differentially expressed proteins in rabies virus rHep-Flury infected NA cellsa
Accession number	Protein name	Gene symbol	Sequence coverage (%)	Unique Peptides	MW [kDa]	Calc. Pi	114/113	117/116	114/116	117/113	Mean Ratios	S.E.
E9Q8N5	CLIP-associating protein 2	Clasp2	3.34	3	140.638	8.63135	0.732884	0.804445	0.81819	0.720573	0.769023	0.0247075
D3Z723	Nuclear transcription factor Y subunit beta (Fragment)	Nfyb	19.81	1	11.6683	4.57666	0.646431	0.669803	0.600047	0.721579	0.659465	0.0252742
F8WI35	Histone H3 *	H3f3a	36.3	1	15.1895	11.3999	0.832541	0.689059	0.718251	0.798704	0.759639	0.0335848
Q5EBK8	Dynlt1 protein *	Dynlt1b	19.35	1	10.2361	4.94482	0.802	0.792362	0.750399	0.846848	0.797902	0.0197901
Q3UHJ0	AP2-associated protein kinase 1 *	Aak1	3.34	2	103.282	6.69775	1.30125	1.29997	1.38437	1.22191	1.30187	0.0331723
Q3UMX8	Activating signal cointegrator 1 complex subunit 1, isoform CRA_c *	Ascc1	8.59	1	19.1087	7.18115	1.30278	1.35388	1.34466	1.31171	1.32826	0.0124109
P63168	Dynein light chain 1, cytoplasmic *	Dynll1	57.3	2	10.3591	7.40088	1.52132	1.55396	1.6363	1.44476	1.53908	0.0396713
Q9D9V3	Ethylmalonyl-CoA decarboxylase *	Echdc1	7.45	2	35.4444	7.00537	1.49413	1.59369	1.56609	1.52046	1.54359	0.0223553
G8CZ81	4930503L19Rik isoform 9 transcript variant 18 *	4930503L19Rik	2.78	1	27.855	6.88818	1.60198	1.65767	1.78041	1.49154	1.6329	0.0600785
Q9D629	Putative uncharacterized protein *	Serpinb12	5.83	1	13.505	9.5249	2.23776	2.01483	2.09293	2.15426	2.12494	0.0472021
a Accession number provided from the uniprot mouse database (3/8/2013, 73952 sequences).* Significant alterd proteins that were common in both infection groups
