# Supplementary material for: iTRAQ protein profile analysis of neuroblastoma (NA) cells infected with the rabies viruses rHep-Flury and Hep-dG
Source: Front Microbiol. 2015 Jul 7;6:691. doi: 10.3389/fmicb.2015.00691 (PMC4493837; doi:10.3389/fmicb.2015.00691)
Supplement: Supplementary file 2 [file Table2.XLSX]

## Sheet: Sheet1
Table S2: Summary of differentially expressed proteins in rabies virus Hep-dG infected NA cellsa
Accession number	Protein name	Gene symbol	Sequence coverage (%)	Unique Peptides	MW [kDa]	Calc. Pi	115/113	118/116	115/116	118/113	Mean Ratios	S.E.
Q8K2Y7	39S ribosomal protein L47, mitochondrial	Mrpl47	2.78	1	29.7068	10.2134	0.313654	0.415353	0.334511	0.389455	0.363243	0.0236062
F8WI35	Histone H3 *	H3f3a	36.3	1	15.1895	11.3999	0.558133	0.602138	0.481513	0.697952	0.584934	0.0451692
Q3TL71	Putative uncharacterized protein	Hnrnpk	57.97	1	50.9764	5.45264	0.508216	0.701573	0.562642	0.633708	0.601535	0.0420949
Q9QXV0	ProSAAS	Pcsk1n	9.3	1	27.2537	5.84619	0.615529	0.601828	0.607482	0.609801	0.60866	0.00283642
D3Z6F8	DET1- and DDB1-associated protein 1	Dda1	43.24	1	4.06991	4.71631	0.698059	0.631128	0.667477	0.660045	0.664178	0.0137483
F7D1J2	Receptor-interacting serine/threonine-protein kinase 1 (Fragment)	Ripk1	1.51	1	68.0946	6.49365	0.656353	0.725792	0.791258	0.602049	0.693863	0.0411725
Q91ZD4	Vang-like protein 2	Vangl2	2.5	1	59.7332	9.21729	0.679861	0.722818	0.716505	0.685851	0.701259	0.0107724
A1L0U3	Histone H3 (Fragment)	Hist1h3e	60.9	2	15.0203	11.1362	0.646425	0.768154	0.613661	0.809167	0.709352	0.0470259
Q5EBK8	Dynlt1 protein *	Dynlt1b	19.35	1	10.2361	4.94482	0.757076	0.664785	0.708366	0.710498	0.710181	0.0188489
P15864	Histone H1.2	Hist1h1c	43.87	3	21.2537	11.0044	0.69575	0.73907	0.68074	0.755366	0.717731	0.0176147
G3X9I6	E3 ubiquitin-protein ligase TRIM68	Trim68	1.86	1	56.1152	6.11279	0.687317	0.769751	0.68289	0.77474	0.728675	0.0251927
H7BWX9	Small ubiquitin-related modifier 2	Sumo2	41.51	2	6.01008	8.90967	0.655085	0.827364	0.682868	0.793703	0.739755	0.0418239
Q9D823	60S ribosomal protein L37	Rpl37	13.4	2	11.0709	11.7368	0.681836	0.800364	0.684179	0.797623	0.741001	0.0334905
P84089	Enhancer of rudimentary homolog	Erh	33.65	3	12.251	5.92236	0.703791	0.781696	0.702483	0.783152	0.74278	0.0228917
Q1WWK3	Hist1h1b protein (Fragment)	Hist1h1b	36.49	7	22.4314	10.9165	0.714155	0.776552	0.700391	0.791814	0.745728	0.0225949
P63254	Cysteine-rich protein 1	Crip1	35.06	4	8.54399	8.57275	0.669955	0.824947	0.665908	0.82996	0.747693	0.046069
Q3TUY5	Putative uncharacterized protein (Fragment)	5730455P16Rik	3.86	1	32.7413	5.99854	0.776393	0.729058	0.761092	0.743716	0.752565	0.0102931
Q99KR7	Peptidyl-prolyl cis-trans isomerase F, mitochondrial	Ppif	10.19	1	21.723	9.15869	0.685357	0.83224	0.71078	0.802472	0.757712	0.0353504
Q3THB4	L-lactate dehydrogenase	Ldha	57.53	1	36.4762	7.43018	0.713722	0.803653	0.706184	0.812231	0.758948	0.028383
Q61686	Chromobox protein homolog 5	Cbx5	7.31	2	43.5168	5.93506	0.725759	0.794104	0.701074	0.822065	0.76075	0.0283691
Q8K3W0	BRCA1-A complex subunit BRE	Bre	7.31	2	43.5168	5.93506	0.708621	0.817578	0.806646	0.718225	0.762768	0.0286435
Q8R154	Trim24 protein (Fragment)	Trim24	1.94	1	57.078	5.78271	0.743501	0.78389	0.752356	0.774664	0.763603	0.00941837
P12265	Beta-glucuronidase	Gusb	3.09	2	74.1483	6.69775	0.773021	0.760863	0.830401	0.708289	0.768144	0.0250589
P43274	Histone H1.4	Hist1h1e	36.99	3	21.964	11.1069	0.730495	0.825292	0.748525	0.805413	0.777431	0.0225688
Q3TUK6	Putative uncharacterized protein	Rngtt	2.5	1	55.1479	7.57666	0.777767	0.780103	0.780547	0.777324	0.778935	0.000812509
Q9WVL1	AP-4 complex subunit sigma-1	Ap4s1	6.94	1	16.8066	5.33838	0.800461	0.763627	0.744107	0.821459	0.782413	0.0174895
Q8CCG5	Putative uncharacterized protein	Ralb	15.53	3	23.3339	7.28369	0.742838	0.825502	0.746544	0.821403	0.784072	0.0227644
Q32P00	Chromobox homolog 3 (Drosophila HP1 gamma)	Cbx3	61.2	7	20.7993	5.13525	0.761758	0.806046	0.739162	0.830686	0.784413	0.0207567
G3UWE1	MCG11048, isoform CRA_c	Tecr	12.97	4	34.2219	9.46631	0.839613	0.736859	0.794065	0.779126	0.787416	0.0212004
D3Z0D8	Ribonucleoside-diphosphate reductase subunit M2 (Fragment)	Rrm2	6.22	1	26.0111	5.61768	0.805154	0.787426	0.781082	0.811693	0.796339	0.00722063
O54908	Dickkopf-related protein 1	Dkk1	25.74	6	29.278	8.33838	0.763779	0.833901	0.771858	0.825172	0.798678	0.0179812
Q80UP3	Diacylglycerol kinase zeta	Dgkz	1.29	1	103.965	8.08936	0.813218	0.789969	0.825869	0.777868	0.801731	0.0108872
P21981	Protein-glutamine gamma-glutamyltransferase 2	Tgm2	11.22	5	77.0123	5.09717	1.20266	1.20995	1.20084	1.21178	1.2063	0.0026836
Q8VI94	2'-5'-oligoadenylate synthase-like protein 1	Oasl1	5.48	2	59.0511	7.13721	1.19096	1.23287	1.22315	1.20042	1.21185	0.00973295
Q3UPF5	Zinc finger CCCH-type antiviral protein 1	Zc3hav1	10.04	8	106.619	8.26514	1.19146	1.23884	1.23	1.20002	1.21508	0.0114446
Q6PGC1	ATP-dependent RNA helicase Dhx29	Dhx29	2.49	2	153.879	7.94287	1.21057	1.25879	1.23367	1.23522	1.23456	0.00984816
D3Z1Z0	Mitochondrial import inner membrane translocase subunit Tim17-A (Fragment)	Timm17a	22.68	1	9.93012	11.3706	1.2401	1.23198	1.22182	1.25041	1.23608	0.00606687
G3UZZ2	Tapasin (Fragment)	Tapbp	19.33	2	12.8175	8.32373	1.19044	1.29072	1.28038	1.20004	1.24039	0.0262295
Q8BUI3	Leucine-rich repeat and WD repeat-containing protein 1	LRWD1	15.59	5	71.5488	7.86963	1.28185	1.21334	1.29077	1.20496	1.24773	0.0224136
Q3U5H8	Putative uncharacterized protein (Fragment)	Hmox1	33.71	6	30.1782	6.53662	1.28565	1.21466	1.27034	1.2293	1.24999	0.0167373
Q3TBT3	Stimulator of interferon genes protein	Tmem173	3.97	1	42.802	7.41553	1.2166	1.30034	1.30798	1.20949	1.2586	0.0263896
Q8BRX4	Putative uncharacterized protein (Fragment)	Ntan1	7.51	1	32.6897	5.89697	1.22361	1.3003	1.30606	1.21822	1.26204	0.0238015
E9QMQ3	TRIO and F-actin-binding protein	Triobp	3.03	1	71.6413	6.85889	1.35611	1.19526	1.2075	1.34237	1.27531	0.0428497
O88783	Coagulation factor V	F5	1.15	2	247.076	6.04932	1.30939	1.24217	1.33578	1.21763	1.27624	0.0277488
Q99K94	Stat1 protein	Stat1	4.21	3	83.0544	6.02393	1.24731	1.31948	1.31456	1.25198	1.28333	0.0194971
B9EKT6	IQ motif containing GTPase activating protein 3	Iqgap3	2.76	2	185.249	7.59131	1.28766	1.31151	1.32988	1.26987	1.29973	0.0131808
Q64337	Sequestosome-1	Sqstm1	26.92	8	48.1322	5.21143	1.27245	1.32917	1.33059	1.27109	1.30082	0.0167811
Q8BHW2	Protein OSCP1	Oscp1	8.18	2	43.2043	7.1958	1.33898	1.27876	1.22901	1.39319	1.30998	0.0357028
Q3UMX8	Activating signal cointegrator 1 complex subunit 1, isoform CRA_c *	Ascc1	8.59	1	19.1087	7.18115	1.21922	1.40397	1.25842	1.36024	1.31046	0.0430657
P54729	NEDD8 ultimate buster 1	Nub1	7	4	70.2627	5.88428	1.30634	1.32977	1.30667	1.32944	1.31806	0.00666953
D6RFN5	Ninjurin-1	Ninj1	18.18	1	11.8383	5.33838	1.39328	1.24029	1.20579	1.43315	1.31813	0.0559439
D3YW32	NADH dehydrogenase [ubiquinone] iron-sulfur protein 6, mitochondrial	Ndufs6	22.45	1	10.9017	8.52881	1.42726	1.2123	1.387	1.24749	1.31851	0.0523155
A2AHC3	Calmodulin-regulated spectrin-associated protein 1	Camsap1	1.52	2	175.778	6.94678	1.43046	1.21365	1.37025	1.26698	1.32033	0.0490302
E0CYE2	Inosine-5'-monophosphate dehydrogenase	Impdh1	9.2	3	52.437	6.55127	1.2889	1.35279	1.28386	1.3581	1.32091	0.0199939
E0CY16	Cell adhesion molecule 1	Cadm1	9.49	2	42.8649	5.71924	1.46457	1.20602	1.39291	1.26806	1.33289	0.0586253
Q3TLN3	Putative uncharacterized protein (Fragment)	Fancd2	1.05	1	128.633	6.39209	1.42325	1.24167	1.47261	1.20005	1.3344	0.0668616
E9QAK6	Transcriptional enhancer factor TEF-1	Tead1	3.36	1	39.976	8.32373	1.46052	1.21659	1.43796	1.23568	1.33769	0.0646864
Q6P9R1	ATP-dependent RNA helicase DDX51	Ddx51	2.66	1	70.3242	9.46631	1.37578	1.31013	1.47144	1.22496	1.34558	0.0520885
O54692	Centromere/kinetochore protein zw10 homolog	Zw10	4.62	2	88.0063	5.92236	1.31128	1.3806	1.25163	1.44641	1.34748	0.0422121
Q9JIG7	Coiled-coil domain-containing protein 22	Ccdc22	2.07	1	70.7998	6.01123	1.50162	1.20036	1.42467	1.26519	1.34796	0.0696017
Q3UFZ8	Putative uncharacterized protein	Kif3b	3.48	2	85.2948	7.69385	1.32118	1.39319	1.31682	1.39779	1.35725	0.0221193
P07724	Serum albumin	Alb	6.58	4	68.6477	6.07471	1.33245	1.37849	1.24293	1.47777	1.35791	0.0488703
P35456	Urokinase plasminogen activator surface receptor	Plaur	5.2	1	35.4047	6.82959	1.38428	1.33543	1.51252	1.2222	1.36361	0.0601344
Q80V94	AP-4 complex subunit epsilon-1	Ap4e1	1.78	1	124.766	5.71924	1.52762	1.22325	1.40721	1.32792	1.3715	0.0642424
Q9QXV3	Inhibitor of growth protein 1	Ing1	5.02	1	32.0888	7.41553	1.30839	1.43822	1.44851	1.29909	1.37355	0.0404065
K7WBQ4	MHC class I antigen (Fragment)	H2-K	28.72	3	32.7011	6.354	1.39175	1.35677	1.43782	1.31331	1.37491	0.0264016
A1L0V6	Ddx58 protein (Fragment)	Ddx58	2.71	2	105.618	6.72705	1.42781	1.3281	1.44623	1.31118	1.37833	0.0342674
Q8CI53	Cytsa protein	Specc1l	3.99	2	87.9019	5.2749	1.46336	1.2878	1.56264	1.20598	1.37995	0.0811841
E9Q555	E3 ubiquitin-protein ligase RNF213	Rnf213	4.27	16	584.127	6.771	1.47146	1.31098	1.46104	1.32032	1.39095	0.043569
Q9CR60	Vesicle transport protein GOT1B	Golt1b	10.87	2	15.4114	10.5796	1.53405	1.27112	1.46347	1.33242	1.40026	0.0599841
Q6PD03	Serine/threonine-protein phosphatase 2A 56 kDa regulatory subunit alpha isoform	Ppp2r5a	4.94	2	56.3112	7.03467	1.53403	1.26701	1.56547	1.24157	1.40202	0.0856916
E9PYE2	tRNA wybutosine-synthesizing protein 3 homolog	Tyw3	12.5	1	15.732	7.34229	1.35353	1.46523	1.4666	1.35226	1.4094	0.0326268
Q91ZE0	Trimethyllysine dioxygenase, mitochondrial	Tmlhe	3.8	1	49.578	8.25049	1.28494	1.55066	1.42033	1.40284	1.41469	0.0543873
Q6GU23	Signal transducer and activator of transcription 3	Stat3	4.57	2	83.0733	7.12256	1.45176	1.37913	1.4366	1.39368	1.41529	0.0172215
Q8BH75	E3 ubiquitin-protein ligase NRDP1	Rnf41	6.94	1	35.8677	6.13818	1.6158	1.21638	1.63737	1.20035	1.41747	0.120854
Q05793	Basement membrane-specific heparan sulfate proteoglycan core protein	Hspg2	0.67	2	398.039	6.31592	1.58443	1.255	1.57823	1.25993	1.4194	0.0935056
Q14C53	Solute carrier family 39 (Zinc transporter), member 7	Slc39a7	1.68	1	50.6554	6.87354	1.25528	1.60683	1.29945	1.55221	1.42844	0.0883948
Q9CUB4	Putative uncharacterized protein (Fragment)	Nadkd1	4.36	1	36.4329	7.34229	1.55434	1.29217	1.6671	1.20477	1.42959	0.108553
Q3TQY2	Putative uncharacterized protein	Dctn4	4.57	2	52.2086	7.69385	1.57667	1.29223	1.47936	1.37723	1.43137	0.0617154
Q3UUE2	Putative uncharacterized protein	Exd2	12.57	1	20.4794	7.00537	1.4134	1.48465	1.48319	1.41479	1.44901	0.0201616
Q61892	mRNA	H2-D1	20.27	1	40.8843	6.90283	1.52189	1.38652	1.41668	1.48949	1.45364	0.031377
Q6ZQB6	Inositol hexakisphosphate and diphosphoinositol-pentakisphosphate kinase 2	Ppip5k2	1.33	1	128.345	7.94287	1.49838	1.40967	1.5611	1.35304	1.45555	0.0461783
Q78T54	Vacuolar ATPase assembly integral membrane protein VMA21	Vma21	11.88	1	11.3579	7.23975	1.62242	1.29406	1.62741	1.29009	1.45849	0.0960908
Q7TMY2	Acyl-Coenzyme A dehydrogenase, short/branched chain	Acadsb	5.09	1	47.8473	7.86963	1.483	1.43543	1.50348	1.41588	1.45945	0.0203477
A8DUN2	Beta-globin	Hbb-b1	21.77	3	15.7081	7.69385	1.4335	1.54572	1.54952	1.42999	1.48968	0.0334673
Q62371	Discoidin domain-containing receptor 2	Ddr2	2.34	2	96.4199	5.49072	1.61295	1.3712	1.53609	1.43981	1.49001	0.0531311
Q8BTW9	Serine/threonine-protein kinase PAK 4	Pak4	5.4	2	64.5826	9.84717	1.33349	1.6568	1.51957	1.45391	1.49094	0.0673855
A7ISP9	EMAP-like protein 4	Eml4	3.89	3	108.642	6.40479	1.69467	1.29307	1.77627	1.23366	1.49942	0.137835
Q3UHJ0	AP2-associated protein kinase 1 *	Aak1	3.34	2	103.282	6.69775	1.56404	1.4766	1.66396	1.38794	1.52314	0.0591255
E9PVU9	Bis(5'-adenosyl)-triphosphatase (Fragment)	Fhit	12.9	1	14.2114	7.6792	1.36062	1.66471	1.85486	1.22114	1.52533	0.143667
Q2VPQ9	Chromatin modification-related protein MEAF6	Meaf6	16.75	2	21.6359	9.31982	1.74816	1.2972	1.84815	1.22702	1.53014	0.156739
P60840	Alpha-endosulfine	Ensa	23.14	1	13.3267	7.23975	1.75823	1.32282	1.55733	1.49346	1.53296	0.089935
Q9Z2L7	Cytokine receptor-like factor 3	Crlf3	5.66	2	49.5278	5.03369	1.66955	1.39976	1.76161	1.32661	1.53938	0.10452
Q05BF8	Pggt1b protein	Pggt1b	6.9	1	16.7964	8.95361	1.71257	1.35134	1.88961	1.22473	1.54456	0.154628
Q4QQM5	Protein FAM73A	Fam73a	3.83	1	67.4925	5.47803	1.43422	1.66209	1.46798	1.62386	1.54704	0.0563578
K7W4D1	MHC class I antigen (Fragment)	H2-D	23.57	2	32.4518	5.57959	1.54066	1.5565	1.427	1.68048	1.55116	0.0518637
Q6P8L2	Plcb4 protein (Fragment)	Plcb4	6.05	2	53.2268	6.06201	1.50782	1.59554	1.44805	1.66139	1.5532	0.0470931
I6RAM3	Cytosolic poly(ADP-ribose) glycohydrolase	Parg	2.85	1	52.4603	6.39209	1.49844	1.6182	1.49519	1.62171	1.55838	0.0355618
J3QP80	MCG15559	Gm5814	8	1	14.1531	4.85596	1.53003	1.6228	1.6215	1.53125	1.57639	0.0264197
F6ULQ4	Inhibitor of nuclear factor kappa-B kinase subunit beta (Fragment)	Ikbkb	10	1	11.4038	7.82568	1.87768	1.32561	2.01351	1.23619	1.61325	0.194731
Q3TMP1	General transcription factor IIIC, polypeptide 3	Gtf3c3	5.44	4	100.556	5.14795	1.70601	1.52137	1.69177	1.53417	1.61333	0.0495541
P63168	Dynein light chain 1, cytoplasmic *	Dynll1	57.3	2	10.3591	7.40088	1.52138	1.78381	1.63637	1.65846	1.65	0.0537786
Q3TC36	Putative uncharacterized protein (Fragment)	Uri1	5.08	1	20.1691	4.99561	1.9121	1.38765	2.01113	1.31932	1.65755	0.177261
Q7TMS8	Cyclin E2	Ccne2	1.74	1	46.5322	7.84033	1.64868	1.75616	1.62438	1.78243	1.70291	0.0390162
G8CZ81	4930503L19Rik isoform 9 transcript variant 18 *	4930503L19Rik	2.78	1	27.855	6.88818	1.55215	1.87855	1.72504	1.69028	1.7115	0.0670389
Q64339	Ubiquitin-like protein ISG15	Isg15	21.12	2	17.8863	7.89893	1.77313	1.82008	1.54048	2.09496	1.80716	0.113753
Q5NCB5	Immunity-related GTPase family M protein 1	Irgm1	15.28	3	32.3206	6.41748	1.98544	1.73967	1.90579	1.81238	1.86082	0.0536785
Q6GQS1	Calcium-binding mitochondrial carrier protein SCaMC-3	Slc25a23	1.93	1	52.464	7.59131	1.89906	1.92042	1.76314	2.06847	1.91277	0.0625022
Q9D9V3	Ethylmalonyl-CoA decarboxylase *	Echdc1	7.45	2	35.4444	7.00537	2.06741	1.92294	2.16698	1.83459	1.99798	0.0739976
Q9D629	Putative uncharacterized protein *	Serpinb12	5.83	1	13.505	9.5249	2.34084	2.26298	2.18934	2.41958	2.30319	0.0496183
Q3TA49	Putative uncharacterized protein	Cmtm3	6.52	1	20.2521	4.80518	1.82052	2.88609	1.44314	3.64081	2.44764	0.501514
a Accession number provided from the uniprot mouse database (3/8/2013, 73952 sequences). * Significant alterd proteins that were common in both infection groups
