# Supplementary material for: iTRAQ protein profile analysis of neuroblastoma (NA) cells infected with the rabies viruses rHep-Flury and Hep-dG
Source: Front Microbiol. 2015 Jul 7;6:691. doi: 10.3389/fmicb.2015.00691 (PMC4493837; doi:10.3389/fmicb.2015.00691)
Supplement: Supplementary file 3 [file Table3.XLSX]

## Sheet: sheet1
Table S3:Network analyses of differentially expressed proteins in rabies virus Hep-dG infected cellsa
ID	Associated Network Functions	Score	Focus Molecules	Molecules in Network
1	Antimicrobial Response, Inflammatory Response, Cell-To-Cell Signaling and Interaction	32	16	Cyclin E, cytochrome C, ↑DDX58, ERKl/2, Fgfr, ↓HISTlH3I,↑HLA-A, Ifn, IFN alpha / beta , IFN Beta , IFN type1, Ifnar , IL12 (complex) , Interferon alpha, ↑Irgm1, ↑ISGl5, MHC Class I ( complex) , MHC CLASS I (family), ↑NUB1,↑OASL,↓PCSK1N, PI3K (family), Pro-inflammatory Cytokine,↓RlPKl, ↑RNF213, ↑STAT1, ↑STAT3 , ↑TAPBP, TCR,↑TMEM173, Tnf (family), Tnf receptor, ↓TRlM24, Ubiquitin, ↑ZC3HAV1
2	Cell Death and Survival,Tissue Development, Cell Cycle	32	16	AKt,↑ALB, AMPK,↑AP4El,↑CADM1,↑CCNE2, Collagen Alpha1, Collagen(s),↑DDR2, E2f, estrogen receptor,↑FHIT,↑GOLT1B, Growth hormone, HDL, Histone h4,↑HMOXl,↑HSPG2, IgG, ↑INGl, Ldh (complex), LDL, NFkB(family),↑PARG, PDGF BB,↑PLAUR, PP2A,↓PPlF, Rb,↓RRM2. Sod,↑TEADl, Tgf beta , thymidine kinase , ↑TlMM17A
3	Developmental Disorder, Hereditary Disorder, Neurological Disease	31	16	↑AAK1, ABHD1O,↑ACADSB. ACBD6, ALPPL2, APP, BIN3, C14orf 93 , C15orf39,↑C18orf54, C21orf59,↑CRLF3 ,DCAF12, DIEXF, DIP2B, DUS3L,↑ECHDC1, ELAVLl,↑EML4,↓ERH, FAM172A,↑GOLT1B, ↑IQGAP3,↑KlF3B, NRIP3,↑PLCB4,↑PPP2R5A, PUS7,↑SERPlNB12,↑SLC25A23,↑TMLHE, TMX3, TRUB1, UBC,↑ZW10
4	Embryonic Development, Organ Development, Organismal Development	25	14	↑ASCC1, BARX2, BCAS1,↓C17orf75,↑CAMSAP1,↓CARS,↑CCDC22, CENPT, COMMD6, COMMD9, COMMD10,CREB1, CREB3L4, DCTN3,↑DDX51,↑DHX29, DYNC1LI2, ESD,↑EXD2, FAM21A/FAM2LC,↑FAM73A,↑IMPDH1,ITGB1, MKL1, NDUFA10,↑OSCP1, PISD,↑PPlP5K2, ↑SLC25A23, TLN2, TRAPPC9,↓TRlM68, UBC, WDR11. ZBTB46
5	Developmental Disorder, Hereditary Disorder, Neurological Disease	24	13	26s Proteasome, ADRB, C10orf2, Ck2,↑CMTM3, CRTC3, DIP2B,↑ENSA, Gsk3,↑GTF3C3, IKK (complex) , IL1,IL12 (family), Immunoglobulin, Insulin, Jnk,↓LDHA, Mapk,↑MEAF6,↓MRPL47, MTORC1, PI3K (complex) , Pka, RNA polymerase II,↓RNGTT,↓RPL37, Rpl36a, SCAF8,↑SLC39A7,↑SQSTM1,↓SUM02, tubulin (complex),↑URl1,↓VANGL2, Vegf
6	Embryonic Development, Organismal Development, Tissue Development	22	12	Actin, Ap1, BCR (complex),↓BRE, caspase, CD3,Cg, Creb,↑DCTN4,↓DDA1,↑DYNLL1, ERK,↓H3F3A/H3F3B,↓Hist1hlb,↓HIST1H1C,↓Hist1h1e, Histone H1 , Histone h3,↓HNRNPK, Hsp90,↑IKBKB, MAP2Kl/2, Mek, NFkB (complex), P38 MAPK,↑PAK4, Pdgf (complex),↑PGGT1B, phosphatase , Pkc(s), Rac, Ras, Ras homolog, Sos, VAV
aNetwork analysis was performed by using the ingenuity pathway analysis (IPA) software.
