# Supplementary material for: iTRAQ protein profile analysis of neuroblastoma (NA) cells infected with the rabies viruses rHep-Flury and Hep-dG
Source: Front Microbiol. 2015 Jul 7;6:691. doi: 10.3389/fmicb.2015.00691 (PMC4493837; doi:10.3389/fmicb.2015.00691)
Supplement: Supplementary file 4 [file Table4.XLSX]

## Sheet: Sheet1
Table S4:Upstream analyses of differentially expressed proteins in rabies virus Hep-dG infected cellsa
Upstream Regulator	Molecule Type	Predicted Activation State	Activation z-score	p-value of overlap	Target molecules in dataset
ACKR2	g-protein coupled receptor	Inhibited	-2.000	1.08e-05	DDX58,ISG15,OASL,STAT1
TRIM24	transcription regulator	Inhibited	-2.177	3.14e-05	DDX58,Irgm1,ISG15,OASL,STAT1
IFN Beta	group	Activated	2.202	7.39e-05	DDX58, HLA-A, ISG15, STAT1, TAPBP
IFNA2	cytokine	Activated	2.192	0.00134	DDX58, HLA-A, ISG15, STAT1 , ZC3HAV1
IFNB1	cytokine	Activated	2.188	4.7IE-04	DDX58,HLA-A,Irgm1,ISG15,NUB1,STAT1
IFNG	cytokine	Activated	2.175	4.9IE-05	DDR2,DDX58, HLA-A,HMOX1,Irgm1,ISG15,OASL,SQSTM1,STAT1,STAT3,TAPBP
IFNL1	cytokine	Activated	2.236	8.38e-06	DDX58,ISG15,OASL,STAT1,ZC3HAV1
IRF3	transcription regulator	Activated	2.192	0.000338	DDX58,Irgm1,ISG15,OASL,STAT1
IRF7	transcription regulator	Activated	2.395	3.33e-05	DDX58,Irgm1,ISG15,OASL,STAT1,ZC3HAV1
Ifn	group	Activated	2.401	5.28e-06	DDX58,HLA-A,ISG15,NUB1,OASL,STAT1
Ifnar	group	Activated	2.611	2.78e-08	DDX58, HLA-A,Irgm1,OASL,RNF213,STAT1,TAPBP
Interferon alpha	group	Activated	2.118	4.06e-05	DDX58, HLA-A,ISG15,STAT1,STAT3,TAPBP,ZC3HAV1
STAT1	transcription regulator	Activated	2.236	0.00309	Irgm1,ISG15,OASL,RNF213,STAT1
aUpstream analysis was performed by using the ingenuity pathway analysis (IPA) software
